# Supplementary material for: Myoglobin in Brown Adipose Tissue: A Multifaceted Player in Thermogenesis
Source: Cells. 2023 Sep 8;12(18):2240. doi: 10.3390/cells12182240 (PMC10526770; doi:10.3390/cells12182240)
Supplement: Supplementary file 1 [file cells-12-02240-s001.zip]

Archive with 1 entries (1 files):
- cells-2573764-supplementary.pdf
